# Supplementary material for: Projecting Extinction Risk and Assessing Conservation Effectiveness for Three Threatened Relict Ferns in the Western Mediterranean Basin
Source: Plants (Basel). 2025 Aug 1;14(15):2380. doi: 10.3390/plants14152380 (PMC12348807; doi:10.3390/plants14152380)
Supplement: Supplementary file 1 [file plants-14-02380-s001.zip]

Archive with 1 entries (1 files):
- plants-3736830-supplementary.pdf
